# Supplementary material for: Capacity Development of Local Self-Governments for Disaster Risk Management
Source: Int J Environ Res Public Health. 2021 Oct 2;18(19):10406. doi: 10.3390/ijerph181910406 (PMC8508225; doi:10.3390/ijerph181910406)
Supplement: Supplementary file 1 [file ijerph-18-10406-s001.zip]

Archive with 1 entries (1 files):
- ijerph-1338368-supplementary.pdf
